# Supplementary material for: Regulation of CYLD activity and specificity by phosphorylation and ubiquitin-binding CAP-Gly domains
Source: Cell Rep. 2021 Oct 5;37(1):109777. doi: 10.1016/j.celrep.2021.109777 (PMC8511506; doi:10.1016/j.celrep.2021.109777)
Supplement: Table S2. Oligonucleotide sequences used in this manuscript, related to STAR Methods [file mmc2.xlsx]

## Sheet: Sheet1
	Table S2. Oligonucleotide sequences used in this manuscript, related to STAR Methods.
	RNAi oligoes	Source	Identifier	Sequence (5' -> 3')
	siOTULIN	Sigma Aldrich	Cat# SASI_Hs01_00040471	CAAAUGAGGCGGAGGAAUA[dT][dT]
	siMM: Mission siNEG Ctrl 1	Sigma Aldrich	Cat# SIC001	Not available
	shCYLD	Hrdinka et al, 2016; PMID: 26997266	N/A	GATCCCCGAACAGATTCCA CTCTTTATTCAAGAGATAAAGAGTGGAATCTGTTCTTTTTA
	shMM	Hrdinka et al, 2016; PMID: 26997266	N/A	GATCCCCTTCTCCGAACGTGTCACGTTTCAAGAGAACGTGACACGTTCGGAGAATTTTTA
	qRT-PCR primers
	qRT-PCR_HPRT_F:	This study	N/A	AGCCAGACTTTGTTGGATTTG
	qRT-PCR_HPRT_R:	This study	N/A	TTTACTGGCGATGTCAATAGG
	qRT-PCR_CXCL8_F:	This study	N/A	TCTGGCAACCCTAGTCTGCT
	qRT-PCR_ CXCL8_R:	This study	N/A	AAACCAAGGCACAGTGGAAC
	qRT-PCR_TNF_F:	This study	N/A	TGCTGCAGGACTTGAGAAGA
	qRT-PCR_TNF_R:	This study	N/A	GAGGAAGGCCTAAGGTCCAC
	qRT-PCR_TNFAIP3_F:	This study	N/A	ATGCACCGATACACACTGGA
	qRT-PCR_ TNFAIP3_R:	This study	N/A	GGATGATCTCCCGAAACTGA
	qRT-PCR_NFKBIA_F:	This study	N/A	GCTGATGTCAATGCTCAGGA
	qRT-PCR_ NFKBIA _R:	This study	N/A	CCCCACACTTCAACAGGAGT
	Cloning primers			Sequence
	CLIP170_48-S-FWD:	This study	N/A	GCGAACAGATCGGTGGTTCTGAGACTCAGGAGGAATTT
	CLIP170_147_B-REV:	This study	N/A	ATGGTCTAGAAAGCTTTATTATGAAGTAGCTCGGGAGGC
	CLIP170_359_B-REV:	This study	N/A	ATGGTCTAGAAAGCTTTATTACTCCTTCAGGGCCTCC
	DCTN1_1_S-FWD:	This study	N/A	GCGAACAGATCGGTGGTATGGCTCAGTCTAAACGCC
	DCTN1_107_B-REV:	This study	N/A	ATGGTCTAGAAAGCTTTATTATTCAGGTGAAGTGGTGTCAG
	TBCB-151-S_FWD:	This study	N/A	GCGAACAGATCGGTGGTGAGGAGAAGGCCCAGGCC
	TBCB-244-B_REV:	This study	N/A	ATGGTCTAGAAAGCTTTATTATATCTCGTCCAACCCGTAGTCCT
	TBCE-1-S_FWD:	This study	N/A	GCGAACAGATCGGTGGTATGAGTGACACTTTGACAGCGGATG
	TBCE-110-B_REV:	This study	N/A	ATGGTCTAGAAAGCTTTATTAAGGTTTATTTCCAATTGTAACAATTTGCTCTTTTC
	KIF13B-1685-S_FWD:	This study	N/A	GCGAACAGATCGGTGGTCAGGCCCTGGCCTCTGATTC
	KIF13B-1784-B_REV:	This study	N/A	ATGGTCTAGAAAGCTTTATTAACCCAGCCGGAGTCCTGTG
	CYLD-542-B_FWD:	This study	N/A	AAGTTCTGTTTCAGGGCCCGGACTCTAGGTTTGCATCATTGCAGC
	CYLD_467-B_FWD	This study	N/A	AAGTTCTGTTTCAGGGCCCGTCACATGGTCTAGAAGTGGGCTC
	CYLD_1-B_FWD:	This study	N/A	AAGTTCTGTTTCAGGGCCCGATGAGTTCAGGCTTATGGAGCC
	CYLD-956-B_REV:	This study	N/A	ATGGTCTAGAAAGCTTTATTACTATTTGTACAAACTCATTGTTGGACTCTGG
	CYLD_120-S_FWD:	This study	N/A	GCGAACAGATCGGTGGTAGTAAAGGCCTCCAAATAGACGTG
	CYLD_226-S_FWD:	This study	N/A	GCGAACAGATCGGTGGTGAACTTCCTCCTTTGGAAATAAACTC
	CYLD_213-B_REV:	This study	N/A	ATGGTCTAGAAAGCTTTATTATTCCAATGCAGTGTCATCATCTTC
	CYLD_313-B_REV:	This study	N/A	ATGGTCTAGAAAGCTTTATTATTCCTGCGTCACACTCTCTG
	CYLD-460-S_FWD:	This study	N/A	GCGAACAGATCGGTGGTTTGGCCATGCCTCCTGGGAAC
	CYLD-582-B_REV:	This study	N/A	ATGGTCTAGAAAGCTTTATTATTCTTTTTCCATTTTTGGTGGAGTATTTTCTTC
	CYLD_467-S_FWD:	This study	N/A	GCGAACAGATCGGTGGTTCACATGGTCTAGAAGTGGGCTC
	CYLD_L475P_FWD:	This study	N/A	CTCACATGGTCTAGAAGTGGGCTCACCGGCTGAAGTTAAGG
	CYLD_L475P_REV:	This study	N/A	GAGGGTTCTCCTTAACTTCAGCCGGTGAGCCCACTTCTAG
	CYLD_F288D_FWD:	This study	N/A	GATGGAGTGCAGCTTTGTAGTGATGCGTGTGTTGAAAGTAC
	CYLD_F288D_REV:	This study	N/A	CAATAGAATTGTACTTTCAACACACGCATCACTACAAAGCTGC
	NEMO_383-B_FWD:	This study	N/A	AAGTTCTGTTTCAGGGCCCGAGCCAGAGGAGGAGCCCC
	NEMO-419-B_REV:	This study	N/A	ATGGTCTAGAAAGCTTTACTACTCAATGCACTCCATGACATG
